# Supplementary material for: RedeR: R/Bioconductor package for representing modular structures, nested networks and multiple levels of hierarchical associations
Source: Genome Biol. 2012 Apr 24;13(4):R29. doi: 10.1186/gb-2012-13-4-r29 (PMC3446303; doi:10.1186/gb-2012-13-4-r29)
Supplement: Additional file 2 — Benchmark source code. R script used to run the benchmark analysis. [file gb-2012-13-4-r29-S2.R]

####################################################################################
## RedeR, dynamic networks in R
## Copyright (C) 2012  CRI-CRUK
##
## Source code to reproduce benchmark for RedeR software.
##
## RedeR program is free software: you can redistribute it and/or modify
## it under the terms of the GNU General Public License as published by
## the Free Software Foundation, either version 2 of the License, or
## (at your option) any later version.
## This program is distributed in the hope that it will be useful,
## but WITHOUT ANY WARRANTY; without even the implied warranty of
## MERCHANTABILITY or FITNESS FOR A PARTICULAR PURPOSE.  See the
## GNU General Public License for more details.
## You should have received a copy of the GNU General Public License
## along with this program. If not, see <http://www.gnu.org/licenses/>.
##
## Mauro Castro - mauro.castro@cancer.org.uk
###################################################################################

#----------------------------------------------------------------------------------
#The following code was used to test the performance of six graphics tools available 
#in R: RedeR, igraph, RCytoscape, igraph/tkplot, Rgraphviz and default R graphics.
#The tests quantify the time required to load a scale free network of increasing
#size, as defined by the function 'barabasi.game()' available in the igraph package.
#----------------------------------------------------------------------------------

#################################################
### load packages and set graph size vector
#################################################

### packages
library(RedeR)
library(RCytoscape)
library(igraph)
library(graph)
library(Rgraphviz)
library(gplots)

### source to generate series of scale-free netwoks
source("./additional_file_3.R")

### object to save results across all tests
results <-list()

### graph size settings and number of tests
graphseq=gp(2,2,14)
ntests=10


#################################################
### RedeR benchmark
### Version tested: RedeR_1.0.3
### Platform: x86_64-apple-darwin9.8.0/x86_64 (64-bit)
### Hardware: MacPro4.1 2 x Quad-core Intel Xeon 2.26 
### GHz, 6 GB
#################################################

# start RedeR application
rdp<-RedPort()
calld(rdp)

# check call to be tested...
g<-graph.scale.free(n=10, tp="igraph")
lt<-layout.random(g)
addGraph(rdp,g,lt) #--main call!!
resetd(rdp)

# rum benchmark: graph size vs. loading time
timecount<-matrix(NA,nrow=length(graphseq),ncol=ntests)
edgecount<-matrix(NA,nrow=length(graphseq),ncol=ntests)
rownames(timecount)<-graphseq
rownames(edgecount)<-graphseq
for (i in 1:length(graphseq)){
	n=graphseq[i]
	for(j in 1:ntests){ 
		g<-graph.scale.free(n,tp="igraph")
		edgecount[i,j]<-ecount(g)
		lt<-layout.random(g)
		#---get elapsed time
		timecount[i,j]<-system.time( addGraph(rdp,g,lt) )["elapsed"]
		#-------------------
		resetd(rdp)
	}
}

# get results
results$RedeR$timecount=timecount
results$RedeR$edgecount=edgecount
results$RedeR$nodecount=graphseq
results$RedeR$lab="RedeR"
# save results
save(results,file="benchmark.RData")


#################################################
### igraph benchmark
### Version tested: igraph_0.5.5-4
### Platform: x86_64-apple-darwin9.8.0/x86_64 (64-bit)
### Hardware: MacPro4.1 2 x Quad-core Intel Xeon 2.26 
### GHz, 6 GB
#################################################

# check call to be tested...
g<-graph.scale.free(n=10, tp="igraph")
plot(g) #--main call!!

# rum benchmark: graph size vs. loading time
timecount<-matrix(NA,nrow=length(graphseq),ncol=ntests)
edgecount<-matrix(NA,nrow=length(graphseq),ncol=ntests)
rownames(timecount)<-graphseq
rownames(edgecount)<-graphseq
for (i in 1:length(graphseq)){
	n=graphseq[i]
	for(j in 1:ntests){ 
		g<-graph.scale.free(n, tp="igraph")
		edgecount[i,j]<-ecount(g)
		#---get elapsed time
		timecount[i,j]<-system.time( plot(g) )["elapsed"]
		#-------------------
	}
}

# get results
results$igraph$timecount=timecount
results$igraph$edgecount=edgecount
results$igraph$nodecount=graphseq
results$igraph$lab="igraph"
# save results
save(results,file="benchmark.RData")


#################################################
### RCytoscape-CytoscapeRPC benchmark
### Version tested: RCytoscape_1.4.3
### Platform: x86_64-apple-darwin9.8.0/x86_64 (64-bit)
### Hardware: MacPro4.1 2 x Quad-core Intel Xeon 2.26 
### GHz, 6 GB
#################################################

# start Cytoscape application (version 2.8.1)
# activate CytoscapeRPC plugin (version 1.7)
# p.s. further details in RCytoscape vignettes

# check call to be tested...
g<-graph.scale.free(n=10, tp="graphNEL")
cw<-new.CytoscapeWindow('test')
displayGraph(setGraph(cw,g)) #--main call!!
deleteWindow(cw)

# rum benchmark: graph size vs. loading time
timecount<-matrix(NA,nrow=length(graphseq),ncol=ntests)
edgecount<-matrix(NA,nrow=length(graphseq),ncol=ntests)
rownames(timecount)<-graphseq
rownames(edgecount)<-graphseq
for (i in 1:length(graphseq)){
	n=graphseq[i]
	for(j in 1:ntests){ 		
		g<-graph.scale.free(n,tp="graphNEL")
		cw<-new.CytoscapeWindow('test')
		edgecount[i,j]<-numEdges(g)
		#---get elapsed time
		timecount[i,j]<-system.time( displayGraph(setGraph(cw,g)) )["elapsed"]
		#-------------------
		deleteWindow(cw)
	}
}

# get results
results$RCytoscape$timecount=timecount
results$RCytoscape$edgecount=edgecount
results$RCytoscape$nodecount=graphseq
results$RCytoscape$lab="RCytoscape/CytoscapeRPD"
# save results
save(results,file="benchmark.RData")


#################################################
### igraph/tkplot benchmark
### Version tested: igraph_0.5.5-4
### Platform: x86_64-apple-darwin9.8.0/x86_64 (64-bit)
### Hardware: MacPro4.1 2 x Quad-core Intel Xeon 2.26 
### GHz, 6 GB
#################################################

# check call to be tested...
g<-graph.scale.free(n=10, tp="igraph")
id<-tkplot(g) #--main call!!
tkplot.close(id)

# rum benchmark: graph size vs. loading time
timecount<-matrix(NA,nrow=length(graphseq),ncol=ntests)
edgecount<-matrix(NA,nrow=length(graphseq),ncol=ntests)
rownames(timecount)<-graphseq
rownames(edgecount)<-graphseq
for (i in 1:length(graphseq)){
	n=graphseq[i]
	print(n)
	for(j in 1:ntests){ 
		g<-graph.scale.free(n,tp="igraph")
		if(ecount(g)>0){
		edgecount[i,j]<-ecount(g)
		#---get elapsed time
		timecount[i,j]<-system.time( id<-tkplot(g) )["elapsed"]
		#-------------------
		tkplot.close(id)
		}
	}
}

# get results
results$tkplot$timecount=timecount
results$tkplot$edgecount=edgecount
results$tkplot$nodecount=graphseq
results$tkplot$lab="igraph/tkplot"
# save results
save(results,file="benchmark.RData")


#################################################
### graph/Rgraphviz-Graphviz benchmark
### Version tested: Rgraphviz_1.32.0
### Platform: x86_64-apple-darwin9.8.0/x86_64 (64-bit)
### Hardware: MacPro4.1 2 x Quad-core Intel Xeon 2.26 
### GHz, 6 GB
#################################################

# check call to be tested...
g<-graph.scale.free(n=10, tp="graph")
g<-layoutGraph(g)
renderGraph(g) #--main call!!

# rum benchmark: graph size vs. loading time
timecount<-matrix(NA,nrow=length(graphseq),ncol=ntests)
edgecount<-matrix(NA,nrow=length(graphseq),ncol=ntests)
rownames(timecount)<-graphseq
rownames(edgecount)<-graphseq
for (i in 1:length(graphseq)){
	n=graphseq[i]
	print(n)
	for(j in 1:ntests){ 
		g<-graph.scale.free(n,tp="graph")
		g<-layoutGraph(g)
		edgecount[i,j]<-numEdges(g)
		#---get elapsed time
		timecount[i,j]<-system.time( renderGraph(g) )["elapsed"]
		#-------------------
	}
}

# get results
results$Rgraphviz$timecount=timecount
results$Rgraphviz$edgecount=edgecount
results$Rgraphviz$nodecount=graphseq
results$Rgraphviz$lab="Rgraphviz/Graphviz"
# save results
save(results,file="benchmark.RData")


#################################################
### Baseline: a trivial test; plot
###..equal number of objects using 'plot()' 
###..function (i.e. default R graphics)!
### Version tested: R version 2.14.1 (2011-12-22)
### Platform: x86_64-apple-darwin9.8.0/x86_64 (64-bit)
### Hardware: MacPro4.1 2 x Quad-core Intel Xeon 2.26 
### GHz, 6 GB
#################################################

# check call to be tested...
g<-graph.scale.free(n=10, tp="igraph")
el<-get.edgelist(g)
plot(el,type="b") #--main call!!

# rum benchmark: graph size vs. loading time
timecount<-matrix(NA,nrow=length(graphseq),ncol=ntests)
edgecount<-matrix(NA,nrow=length(graphseq),ncol=ntests)
rownames(timecount)<-graphseq
rownames(edgecount)<-graphseq
for (i in 1:length(graphseq)){
	n=graphseq[i]
	print(n)
	for(j in 1:ntests){ 
		g<-graph.scale.free(n,tp="igraph")
		edgecount[i,j]<-ecount(g)
		el<-get.edgelist(g)		
		#---get elapsed time
		timecount[i,j]<-system.time( plot(el,type="b") )["elapsed"]
		#-------------------
	}
}

# get results
results$baseline$timecount=timecount
results$baseline$edgecount=edgecount
results$baseline$nodecount=graphseq
results$baseline$lab="baseline"
# save results
save(results,file="benchmark.RData")


##########################################
### Plot results
##########################################
plotbenchmark(results)
